# Supplementary material for: PCYT2 inhibits epithelial-mesenchymal transition in colorectal cancer by elevating YAP1 phosphorylation
Source: JCI Insight. 2024 Dec 20;9(24):e178823. doi: 10.1172/jci.insight.178823 (PMC11665560; doi:10.1172/jci.insight.178823)
Supplement: Supporting data values [file jciinsight-9-178823-s249.xlsx]

## Sheet: Fig.1E
	Normal	Tumour
Patient17	12	8
Patient18	11	8
Patient19	12	7
Patient20	10.67	1
Patient21	9.3	4
Patient22	12	2.3
Patient23	9	1
Patient24	8	2
Patient25	9	6
Patient26	4	4
Patient27	7	2
Patient28	5	3
Patient29	7	8
Patient30	8	3
Patient31	9	3
Patient32	10	2
Patient33	7	1

## Sheet: Fig.1G
	Normal	Primary Tumour	Liver	Liver Metastases
Patient1	9	6	11	3
Patient2	12	9	12	3
Patient3	8	3	7	3
Patient4	9	4	7	2
Patient5	8	5	7	3

## Sheet: Fig.1H
Patient number	DFS（month）	OS（month）	The expression level of PCYT2
30	54	54	16
31	51	51	16
32	54	54	16
33	53	53	16
36	5	48	16
38	54	54	16
49	52	52	16
52	15	22	16
28	54	54	12
29	54	54	12
40	53	53	12
44	54	54	12
45	54	54	12
46	52	52	12
50	54	54	12
54	54	54	12
55	53	53	12
57	54	54	12
58	54	54	12
26	54	54	9
35	52	52	9
23	29	47	8
27	54	54	8
34	29	54	8
37	52	52	8
41	24	47	8
25	53	53	6
39	10	46	6
43	39	51	6
47	53	53	6
48	29	50	6
51	27	44	6
53	3	53	6
56	1	43	6
42	25	41	4
60	54	54	4
24	52	52	2
59	3	45	1

## Sheet: Fig.2C
	Cq								Relative expression level
genes	Vehicle			3MYC-PCYT2				genes	Vehicle			3MYC-PCYT2
ACTIN	22.47	22.47	22.51	22.05	22.08	22.25
PCYT2	28.72	28.71	29.09	22.19	22.32	22.56		PCYT2	1.08674	1.09429	0.840896	78.43	71.6718	60.6878
ZEB1	28.28	28.18	28.57	28.7	28.55	28.97		ZEB1	1.04488	1.11987	0.854607	0.532185	0.590496	0.441351
N-Cadherin	26.04	26.04	26.03	28.43	28.66	28.31		N-Cadherin	0.997692	0.997692	1.00463	0.279322	0.238159	0.303549
Vimentin	22.32	22.46	22.13	26.67	26.91	26.91		Vimentin	0.988514	0.897095	1.12766	0.072126	0.061072	0.061072
E-Cadherin	25.72	25.65	25.68	25.38	25.35	25.41		E-Cadherin	0.974905	1.02337	1.00231	1.83613	1.87471	1.79834
Snail2	22.51	22.4	22.67	23.44	23.27	23.47		Snail2	1.01162	1.09177	0.905425	0.779165	0.876606	0.76313
Twist	27.47	27.32	27.35	29.01	29.25	28.8		Twist	0.939523	1.04247	1.02101	0.474123	0.401461	0.548412
Snail1	23.42	23.79	23.29	27.66	28.27	27.77		Snail1	1.05702	0.817902	1.15669	0.082089	0.053784	0.076063

## Sheet: Fig.2D
	Cq								Relative expression level
genes	Vehicle			3MYC-PCYT2				genes	Vehicle			3MYC-PCYT2
ACTIN	21.1	21.52	21.06	18.57	18.94	18.75
PCYT2	26.24	26.22	26.26	21.21	21.25	21.17		PCYT2	1.01396	1.02811	1	5.9656	5.80247	6.13331
ZEB1	27.41	27.48	27.55	28.28	28.49	28.38		ZEB1	1.04972	1	0.952638	0.45376	0.392292	0.423373
N-Cadherin	28.48	28.49	28.34	29.62	29.85	29.79		N-Cadherin	0.97041	0.963707	1.0693	0.347881	0.296616	0.309212
Vimentin	33.72	33.62	33.79	29.9326	32.7864	29.8854		Vimentin	0.812365	0.929139	1.32485	0.11398	0.092029	0.11589
E-Cadherin	30.08	30.17	29.8	32.14	32.17	32.11		E-Cadherin	0.95705	0.899171	1.16205	2.26054	2.21402	2.30804
Snail2	22.74	22.73	22.61	23.45	23.39	23.18		Snail2	0.968171	0.974905	1.05946	0.467596	0.487452	0.56383
Twist	37.53	37.95	37.79	38.17	38.5	38.33		Twist	1.17013	0.874583	0.97716	0.593231	0.471937	0.530957
Snail1	30.98	31.07	31.19	31.8	31.51	31.66		Snail1	1.07177	1.00696	0.926588	0.479632	0.586417	0.528509

## Sheet: Fig.2E
	Vehicle			3MYC-PCYT2					Vehicle			3MYC-PCYT2
0 h	476238	440436	458337	516848	518640	517744		Migration rate	0.634376	0.66394	0.626435	0.207572	0.18801	0.175998
24 h	161034	153514	157274	260286	225343	242814

## Sheet: Fig.2F
	Vehicle			3MYC-PCYT2
Number of cells	2688	1710	1750	419	756	752

## Sheet: Fig.2G
Vehicle			3MYC-PCYT2
membrane localization of paxillin	8	6.33333	9.5	2	3	2.5

## Sheet: Fig.2I
shNT			shPCYT2-1			shPCYT2-1/3MYC-PCYT2			shPCYT2-1/3MYC-PCYT2△NCAT			shPCYT2-1/3MYC-PCYT2△CCAT			shPCYT2-1/3MYC-PCYT2△CAT
40	29	34	195	189	219	45	37	48	86	78	92	75	79	83	232	215	192

## Sheet: Fig.4A
Downregulated gene	log2FoldChange	pvalue	Upregulated gene	log2FoldChange	pvalue
PCYT2	-10.4864	6.66258e-21	SCOC-AS1	1.00828	0.0397813
CNPY3-GNMT	-6.94768	0.000270782	LOC105274304	1.01125	0.000199946
DNAAF4-CCPG1	-6.85996	0.000626348	MBOAT4	1.01503	0.00855456
CLCNKB	-6.6353	0.00134116	GNMT	1.02442	0.000214546
HSPB2-C11orf52	-6.47652	0.0217622	COL10A1	1.0256	0.00204322
GTF2H2B	-6.37422	0.00815147	LOC105371925	1.04526	0.0384789
SNHG22	-6.29335	0.0316265	C5AR2	1.05409	0.0417249
LOC389199	-6.14086	0.0102061	CAPNS2	1.06331	0.0302957
RPL34-AS1	-6.04514	0.0122842	CXCR3	1.07833	0.00948166
LINC01659	-6.01683	0.0141785	TRIM34	1.09432	0.0305565
RPS6KA2-AS1	-5.97662	0.0187459	HLA-DRB1	1.13518	0.0146333
C11orf86	-5.91144	0.0220491	ADGRB3	1.14964	1.89525e-05
C1QTNF8	-5.84947	0.0273072	NCKAP5-AS2	1.16759	0.0198435
PLA2G4E-AS1	-5.63941	0.0374993	TM4SF18	1.17455	0.0246269
C5orf66-AS1	-5.55659	0.0456447	ERV3-1-ZNF117	1.18723	0.000415728
LINC01694	-4.31769	0.0239382	STIMATE	1.19353	0.00362913
MIR10394	-3.98017	0.0225688	IL23A	1.19967	3.67551e-05
KLF1	-3.25626	0.00878334	AGA	1.20448	1.01516e-05
XPNPEP2	-3.17644	0.0387041	TAGLN	1.21909	0.0474098
DNMT3L-AS1	-2.622	0.0269083	CXCL8	1.22155	0.000282188
UPK3BL1	-2.23086	0.0236365	CHGB	1.24404	0.00338555
KCNK3	-2.17707	0.00059833	ZNF624	1.25834	0.0194239
RNF182	-2.05295	4.58617e-28	OCLNP1	1.26599	0.0380573
KRT71	-2.04335	0.0296132	ZNF561-AS1	1.28235	0.0208366
JMJD1C-AS1	-1.9304	0.000523942	FAM157B	1.30323	0.0413711
C16orf86	-1.83006	3.68938e-06	SNAI2	1.30773	0.0477669
NXNL2	-1.82347	0.0309586	ST3GAL5	1.3513	0.0121244
APLNR	-1.795	0.0345366	HTR7P1	1.36222	0.0339341
IL3RA	-1.7611	0.01571	PLA2G4C	1.37169	0.0303775
TMPRSS4	-1.73778	0.0289753	IL1RAP	1.41419	0.0476761
NUAK1	-1.72586	0.000187949	CXCL1	1.4407	0.00298603
WNT9B	-1.69155	0.0264799	LETM2	1.44539	0.0396511
CHRNA4	-1.67297	0.000161611	CFL2	1.45142	0.0212157
COL2A1	-1.66615	0.0451632	GABRB2	1.51661	0.0135011
SPON1	-1.62429	0.0332367	E2F7	1.51719	0.0154866
CYP26A1	-1.60737	0.00686087	LOC101927919	1.54271	0.0342356
FAM95C	-1.51146	0.00179919	GOLGA8S	1.54735	0.0091078
APOC4-APOC2	-1.48603	0.00289137	C1QTNF3-AMACR	1.61187	0.000326187
ALDH3A1	-1.38511	0.00455339	CSNK1G2-AS1	1.63751	0.00177169
TRIM54	-1.37568	0.00237915	HEPACAM2	1.69424	0.0136345
HCG4	-1.36553	0.0189062	FAAHP1	1.69875	2.84033e-05
SIGLEC6	-1.36426	0.00860709	LOC101927310	1.70425	0.0100599
RNA18SN3	-1.34409	0.0391963	GAB3	1.83638	0.0388047
TPM1-AS	-1.33763	0.0264255	SLCO6A1	1.86011	0.0373403
CA5BP1-CA5B	-1.33519	0.0433747	HMSD	1.9145	0.049765
MEFV	-1.30592	0.00936263	BANF2	1.9262	0.00944926
CHRNA10	-1.30358	0.035773	LOC645752	1.9474	0.0289444
LSMEM2	-1.28615	0.028712	FLJ12825	1.9643	0.0268343
CPXM1	-1.28316	0.0189208	LOC101929882	2.03341	0.019635
MSH5	-1.21622	0.0313887	RGMB-AS1	2.05632	0.0180745
SPTSSB	-1.20294	6.09667e-07	SPDYE13	2.22816	0.00789006
LINC02175	-1.19757	7.18524e-09	MSANTD3-TMEFF1	2.24334	0.00620207
VAT1L	-1.18212	0.0138361	TMEM144	2.26166	0.0452321
PROZ	-1.1816	0.0405016	KIAA1614-AS1	2.48372	0.0384739
LOC100506282	-1.17129	0.0238544	LINC00648	2.61036	0.0331666
EEF1E1-BLOC1S5	-1.17075	0.0435575	COL4A5	2.68883	0.0477671
STX16-NPEPL1	-1.16169	0.0103167	LINC01611	2.72794	0.0498754
CLDN5	-1.15685	0.0251492	ROBO4	2.81093	0.0342638
HAPLN3	-1.15351	1.281e-06	PLAU	2.83723	0.0370578
LOC254896	-1.13974	3.60325e-06	FSD2	2.96922	0.00867952
NIPAL4	-1.1389	0.0307962	TBC1D7-LOC100130357	3.0817	0.0077483
INSL3	-1.13564	0.00714227	CHGA	3.12515	0.0195943
CBR3	-1.12381	0.0191233	PCDHGA9	3.15971	0.0484923
CHST6	-1.09906	0.00023689	TIE1	3.17977	0.0311288
DGCR9	-1.093	0.000105839	H2BC17	3.27242	0.0186501
IRF1-AS1	-1.08416	0.0319508	ADD3-AS1	4.50965	0.0340398
GNG11	-1.06891	0.00819079	LINC01602	4.83529	0.0445528
TNS1	-1.04114	0.00913819	KRT34	4.89448	0.00183907
MLPH	-1.04102	0.00241513	XCR1	4.95372	0.0298147
C11orf96	-1.04096	0.029404	ITGB3	4.95385	0.0286817
FAM131B	-1.03953	8.78891e-06	CSDC2	4.99505	0.0289535
LOC100133286	-1.03671	0.00232083	LINC01269	5.0066	0.0300476
DMGDH	-1.02639	0.00043846	CCN2	5.01273	0.0254991
FOXD1	-1.02448	0.00920626	NKAIN4	5.01447	0.00376441
LRP4-AS1	-1.02241	1.3731e-06	WDR93	5.04848	0.022044
F8A3	-1.02104	0.0471908	LINC00323	5.07955	0.0497878
LINC01297-DUXAP10-NBEAP6	-1.01754	0.00144913	LOC101927583	5.08151	0.022306
LINC02563	-1.01497	0.00830893	C11orf16	5.11184	0.0212798
			LOC107985770	5.11933	0.0450463
			PTGIR	5.13554	0.0192129
			GLT1D1	5.16022	0.0162329
			TAS2R31	5.16688	0.0469244
			LOC100507053	5.17582	0.0194093
			FGD2	5.17962	0.0428769
			EPN3	5.22733	0.0386237
			FRG2	5.24354	0.0146089
			SPANXC	5.27322	0.0392995
			NOTCH4	5.27361	0.0354575
			UGT1A3	5.27396	0.0358251
			INHBA	5.29415	0.0350833
			KRTAP2-4	5.30185	0.0364139
			PLAC8	5.37493	0.0285743
			PLAAT4	5.3893	0.0293148
			PTPRM	5.39416	0.0108105
			ZBED3-AS1	5.40616	0.0093415
			LINC01405	5.43591	0.0125556
			SPRR2D	5.43818	0.0253227
			KRT40	5.47882	0.0250996
			ZEB1	5.48137	0.00793435
			PAPSS2	5.54061	0.0246002
			GZMB	5.56543	0.0219139
			SCG2	5.56763	0.00675772
			RARB	5.57112	0.0496332
			BIRC7	5.58955	0.0206818
			HDAC11-AS1	5.60371	0.00669224
			DUSP19	5.60429	0.0216454
			DUSP13	5.61573	0.0199288
			ZNF8-ERVK3-1	5.63161	0.00594347
			CD274	5.63223	0.0462653
			LOC108783645	5.65778	0.043778
			USP27X-AS1	5.66164	0.045235
			LOC100506124	5.66462	0.0198101
			CASC21	5.67498	0.00464453
			GALR3	5.67596	0.0170093
			FAM13A-AS1	5.67982	0.0443923
			KRT79	5.70092	0.00893088
			CYP4B1	5.75324	0.00566315
			LOC105372990	5.75579	0.0380818
			PEX5L	5.8154	0.00376591
			C22orf24	5.86846	0.0365578
			RBFADN	5.88334	0.00304153
			PCDHGC5	5.88645	0.00409774
			FAM230C	5.93333	0.00447117
			RBM14-RBM4	5.9404	0.0297871
			GPRASP2	5.94223	0.00962972
			CHRM5	5.96848	0.0114895
			GPRIN3	5.986	0.00265169
			C4orf50	6.0011	0.0266172
			HHIPL2	6.05611	0.00246528
			FLJ30679	6.06537	0.00129173
			COMMD3-BMI1	6.08293	0.0227763
			LINC00598	6.14657	0.0017492
			ECI2-DT	6.18898	0.00128117
			SCARNA6	6.20274	0.000734717
			LINC00426	6.3398	0.00347847
			DACH2	6.39273	0.013155
			NUDT9P1	6.50585	0.00382762
			PRR20E	6.75812	9.29383e-05
			ALLC	6.83755	0.00110929
			HCG9	6.99888	3.58831e-05
			INHBA-AS1	8.48069	2.66269e-07
			MYLK3	8.8175	0.00520969
			FSTL1	9.18046	0.00400642
			ISY1-RAB43	9.21811	1.06445e-08
			PRSS1	23.8735	1.37998e-08

[truncated: 33 more sheets: Fig.4C, Fig.4J, Fig.4L, Fig.5F, Fig.5H, Fig.5J, Fig.7E, Fig.7F, Fig.7H, Fig.7I, Fig.S2B, Fig.S2C, Fig.S2D, Fig.S2E, Fig.S2F, Fig.S2G, Fig.S2H, Fig.S2I, Fig.S2J, Fig.S3A …]
